# Supplementary material for: Cardiovascular Magnetic Resonance in Peripartum Cardiomyopathy: Comparison with Idiopathic Dilated Cardiomyopathy
Source: Diagnostics (Basel). 2021 Sep 24;11(10):1752. doi: 10.3390/diagnostics11101752 (PMC8535040; doi:10.3390/diagnostics11101752)
Supplement: Supplementary file 1 [file diagnostics-11-01752-s001.zip]

Archive with 1 entries (1 files):
- diagnostics-1377342-supplementary.pdf
